# Supplementary material for: Hierarchical AI enables global interpretation of culture plates in the era of digital microbiology
Source: Nat Commun. 2023 Oct 28;14:6874. doi: 10.1038/s41467-023-42563-1 (PMC10613199; doi:10.1038/s41467-023-42563-1)
Supplement: Supplementary file 4 — Source Data [file 41467_2023_42563_MOESM4_ESM.xlsx]

## Sheet: Figure_2
Fig.2		colony-level dataset: testing subset													Number of available colony images in the dataset for each pathogen.
		COUNTS	Pathogen											COUNTS	Pathogen
	1	473	Staphylococcus aureus										32	84	Candida glabrata								32
	2	374	Staphylococcus epidermidis										31	16	Candida krusei								31
	3	46	Staphylococcus simulans										30	222	Candida tropicalis								30
	4	63	Staphylococcus lugdunensis										29	58	Candida parapsilosis								29
	5	256	Staphylococcus saprophyticus										28	472	Candida albicans								28
	6	58	Streptococcus mitis										27	21	Morganella morganii								27
	7	31	Streptococcus oralis										26	49	Proteus mirabilis								26
	8	305	Streptococcus agalactiae										25	12	Providencia stuartii								25
	9	75	Streptococcus pyogenes										24	9	Serratia marcescens								24
	10	59	Streptococcus dysgalactiae (Group C/G)										23	53	Enterobacter cloacae								23
	11	285	Enterococcus faecalis										22	38	Enterobacter aerogenes								22
	12	284	Enterococcus faecium										21	60	Klebsiella oxytoca								21
	13	133	Aerococcus urinae										20	204	Klebsiella pneumoniae								20
	14	124	Aerococcus sanguicola										19	68	Citrobacter freundii								19
	15	148	Lactobacillus species										18	45	Citrobacter koseri								18
	16	212	Pseudomonas aeruginosa										17	843	Escherichia coli								17
	17	843	Escherichia coli										16	212	Pseudomonas aeruginosa
	18	45	Citrobacter koseri										15	148	Lactobacillus species
	19	68	Citrobacter freundii										14	124	Aerococcus sanguicola
	20	204	Klebsiella pneumoniae										13	133	Aerococcus urinae
	21	60	Klebsiella oxytoca										12	284	Enterococcus faecium
	22	38	Enterobacter aerogenes										11	285	Enterococcus faecalis
	23	53	Enterobacter cloacae										10	59	Streptococcus dysgalactiae (Group C/G)
	24	9	Serratia marcescens										9	75	Streptococcus pyogenes
	25	12	Providencia stuartii										8	305	Streptococcus agalactiae
	26	49	Proteus mirabilis										7	31	Streptococcus oralis
	27	21	Morganella morganii										6	58	Streptococcus mitis
	28	472	Candida albicans										5	256	Staphylococcus saprophyticus
	29	58	Candida parapsilosis										4	63	Staphylococcus lugdunensis
	30	222	Candida tropicalis										3	46	Staphylococcus simulans
	31	16	Candida krusei										2	374	Staphylococcus epidermidis
	32	84	Candida glabrata										1	473	Staphylococcus aureus
		5180												5180

## Sheet: Figure3a_3c
																	colony-level dataset: testing subset
		32×32 confusion matrix representing Top-1 ID (rows) versus GT-ID (columns), in absolute occurrence values (Fig.3a)	1	2	3	4	5	6	7	8	9	10	11	12	13	14	15	16	17	18	19	20	21	22	23	24	25	26	27	28	29	30	31	32				32×32 confusion matrix representing Top-1 ID (rows) versus GT-ID (columns) in absolute occurrence values AFTER similarity-based smoothing	1	2	3	4	5	6	7	8	9	10	11
		Pathogen	Staphylococcus aureus	Staphylococcus epidermidis	Staphylococcus simulans	Staphylococcus lugdunensis	Staphylococcus saprophyticus	Streptococcus mitis	Streptococcus oralis	Streptococcus agalactiae	Streptococcus pyogenes	Streptococcus dysgalactiae (Group C/G)	Enterococcus faecalis	Enterococcus faecium	Aerococcus urinae	Aerococcus sanguicola	Lactobacillus species	Pseudomonas aeruginosa	Escherichia coli	Citrobacter koseri	Citrobacter freundii	Klebsiella pneumoniae	Klebsiella oxytoca	Enterobacter aerogenes	Enterobacter cloacae	Serratia marcescens	Providencia stuartii	Proteus mirabilis	Morganella morganii	Candida albicans	Candida parapsilosis	Candida tropicalis	Candida krusei	Candida glabrata				Pathogen	Staphylococcus aureus	Staphylococcus epidermidis	Staphylococcus simulans	Staphylococcus lugdunensis	Staphylococcus saprophyticus	Streptococcus mitis	Streptococcus oralis	Streptococcus agalactiae	Streptococcus pyogenes	Streptococcus dysgalactiae (Group C/G)	Enterococcus faecalis
	1	Staphylococcus aureus	471	1	1	2	4	0	0	0	1	1	0	0	0	0	0	0	0	0	0	0	0	0	0	0	0	0	0	0	0	0	0	0	481		1	Staphylococcus aureus	472	0	0	0	0	0	0	0	0	1	0
	2	Staphylococcus epidermidis	0	353	3	32	51	0	0	7	0	0	5	0	0	0	0	0	0	0	0	0	0	0	0	0	0	0	0	13	0	0	0	0	464		2	Staphylococcus epidermidis	0	372	0	37	49	0	0	2	0	0	1
	3	Staphylococcus simulans	0	5	42	1	7	0	0	1	0	0	0	0	0	0	0	0	0	0	0	0	0	0	0	0	0	0	0	5	0	6	0	0	67		3	Staphylococcus simulans	0	0	46	0	0	0	0	0	0	0	0
	4	Staphylococcus lugdunensis	0	0	0	25	0	0	0	0	0	1	0	0	0	0	0	0	0	0	0	0	0	0	0	0	0	0	0	0	0	0	0	0	26		4	Staphylococcus lugdunensis	0	0	0	26	0	0	0	0	0	1	0
	5	Staphylococcus saprophyticus	1	0	0	3	180	0	0	0	0	0	0	0	0	0	0	0	0	0	0	0	0	0	1	0	0	0	0	0	0	0	0	0	185		5	Staphylococcus saprophyticus	0	0	0	0	207	0	0	0	0	0	0
	6	Streptococcus mitis	0	0	0	0	0	25	12	0	0	0	0	4	1	0	0	0	0	0	0	0	0	0	0	0	0	0	0	0	0	0	0	0	42		6	Streptococcus mitis	0	0	0	0	0	30	18	0	0	0	0
	7	Streptococcus oralis	0	0	0	0	0	13	3	0	0	0	0	0	0	0	0	0	0	0	0	0	0	0	0	0	0	0	0	0	0	0	0	0	16		7	Streptococcus oralis	0	0	0	0	0	0	0	0	0	0	0
	8	Streptococcus agalactiae	0	3	0	0	1	0	0	264	1	0	18	12	0	0	0	0	0	0	1	0	0	0	0	3	0	0	0	0	0	0	0	0	303		8	Streptococcus agalactiae	0	1	0	0	0	0	0	289	0	0	12
	9	Streptococcus pyogenes	1	0	0	0	0	0	0	3	62	5	3	0	0	0	0	0	0	0	0	0	0	0	0	0	0	0	0	1	0	0	0	0	75		9	Streptococcus pyogenes	1	0	0	0	0	0	0	0	73	0	0
	10	Streptococcus dysgalactiae (Group C/G)	0	0	0	0	0	0	0	0	0	47	0	0	0	0	0	0	0	0	0	0	0	0	0	0	0	0	0	0	0	0	0	0	47		10	Streptococcus dysgalactiae (Group C/G)	0	0	0	0	0	0	0	0	0	53	0
	11	Enterococcus faecalis	0	0	0	0	11	0	0	24	0	0	248	3	0	0	0	2	1	0	0	0	1	0	1	0	0	0	0	1	0	0	0	0	292		11	Enterococcus faecalis	0	0	0	0	0	0	0	14	0	0	272
	12	Enterococcus faecium	0	1	0	0	1	0	0	3	4	1	5	245	1	7	0	0	0	0	0	0	0	0	0	0	0	0	0	5	0	1	0	0	274		12	Enterococcus faecium	0	1	0	0	0	0	0	0	1	1	0
	13	Aerococcus urinae	0	0	0	0	0	4	10	0	0	0	0	1	104	8	22	0	0	0	0	0	0	0	0	0	0	0	0	0	1	0	0	0	150		13	Aerococcus urinae	0	0	0	0	0	8	13	0	0	0	0
	14	Aerococcus sanguicola	0	0	0	0	0	0	0	0	0	1	0	6	7	106	0	0	0	0	0	0	0	0	0	0	0	0	0	1	0	0	0	0	121		14	Aerococcus sanguicola	0	0	0	0	0	0	0	0	0	0	0
	15	Lactobacillus species	0	0	0	0	0	0	2	0	1	0	0	13	15	3	123	0	0	0	0	0	0	0	0	0	0	0	0	1	20	0	0	10	188		15	Lactobacillus species	0	0	0	0	0	0	0	0	1	0	0
	16	Pseudomonas aeruginosa	0	0	0	0	0	16	3	2	5	0	1	0	0	0	0	143	10	2	0	0	0	0	0	0	0	4	0	0	0	0	2	0	188		16	Pseudomonas aeruginosa	0	0	0	0	0	20	0	0	0	0	0
	17	Escherichia coli	0	0	0	0	0	0	1	0	0	3	4	0	0	0	0	62	788	7	15	16	5	9	18	1	1	15	6	0	0	0	0	0	951		17	Escherichia coli	0	0	0	0	0	0	0	0	0	3	0
	18	Citrobacter koseri	0	0	0	0	0	0	0	0	0	0	0	0	0	0	0	0	11	32	6	0	0	0	0	0	0	0	2	0	0	0	0	0	51		18	Citrobacter koseri	0	0	0	0	0	0	0	0	0	0	0
	19	Citrobacter freundii	0	0	0	0	0	0	0	0	0	0	1	0	0	0	0	0	2	2	44	1	0	0	0	0	0	0	0	0	0	0	0	0	50		19	Citrobacter freundii	0	0	0	0	0	0	0	0	0	0	0
	20	Klebsiella pneumoniae	0	0	0	0	0	0	0	0	0	0	0	0	0	0	0	1	19	0	0	166	26	17	5	2	2	0	0	0	0	0	0	0	238		20	Klebsiella pneumoniae	0	0	0	0	0	0	0	0	0	0	0
	21	Klebsiella oxytoca	0	0	0	0	0	0	0	0	0	0	0	0	0	0	0	0	5	0	0	15	26	2	4	0	0	0	0	0	0	0	0	0	52		21	Klebsiella oxytoca	0	0	0	0	0	0	0	0	0	0	0
	22	Enterobacter aerogenes	0	0	0	0	0	0	0	0	0	0	0	0	0	0	0	2	1	0	0	2	2	10	0	0	1	1	0	0	0	0	0	0	19		22	Enterobacter aerogenes	0	0	0	0	0	0	0	0	0	0	0
	23	Enterobacter cloacae	0	0	0	0	0	0	0	0	0	0	0	0	0	0	0	0	4	0	0	4	0	0	24	0	0	0	0	0	0	0	0	0	32		23	Enterobacter cloacae	0	0	0	0	0	0	0	0	0	0	0
	24	Serratia marcescens	0	0	0	0	0	0	0	0	0	0	0	0	0	0	0	0	0	0	0	0	0	0	0	3	0	0	0	0	0	0	0	0	3		24	Serratia marcescens	0	0	0	0	0	0	0	0	0	0	0
	25	Providencia stuartii	0	0	0	0	0	0	0	0	0	0	0	0	0	0	0	0	0	0	0	0	0	0	0	0	8	0	0	0	0	0	0	0	8		25	Providencia stuartii	0	0	0	0	0	0	0	0	0	0	0
	26	Proteus mirabilis	0	0	0	0	0	0	0	1	0	0	0	0	0	0	0	1	1	1	0	0	0	0	0	0	0	27	1	0	0	0	0	0	32		26	Proteus mirabilis	0	0	0	0	0	0	0	0	0	0	0
	27	Morganella morganii	0	0	0	0	0	0	0	0	0	0	0	0	0	0	0	0	1	1	2	0	0	0	0	0	0	2	12	0	0	0	0	0	18		27	Morganella morganii	0	0	0	0	0	0	0	0	0	0	0
	28	Candida albicans	0	5	0	0	1	0	0	0	1	0	0	0	0	0	0	0	0	0	0	0	0	0	0	0	0	0	0	433	0	24	0	0	464		28	Candida albicans	0	0	0	0	0	0	0	0	0	0	0
	29	Candida parapsilosis	0	0	0	0	0	0	0	0	0	0	0	0	5	0	0	0	0	0	0	0	0	0	0	0	0	0	0	1	35	0	0	8	49		29	Candida parapsilosis	0	0	0	0	0	0	0	0	0	0	0
	30	Candida tropicalis	0	6	0	0	0	0	0	0	0	0	0	0	0	0	0	0	0	0	0	0	0	0	0	0	0	0	0	11	0	191	0	0	208		30	Candida tropicalis	0	0	0	0	0	0	0	0	0	0	0
	31	Candida krusei	0	0	0	0	0	0	0	0	0	0	0	0	0	0	0	1	0	0	0	0	0	0	0	0	0	0	0	0	0	0	14	0	15		31	Candida krusei	0	0	0	0	0	0	0	0	0	0	0
	32	Candida glabrata	0	0	0	0	0	0	0	0	0	0	0	0	0	0	3	0	0	0	0	0	0	0	0	0	0	0	0	0	2	0	0	66	71		32	Candida glabrata	0	0	0	0	0	0	0	0	0	0	0
		COUNT	473	374	46	63	256	58	31	305	75	59	285	284	133	124	148	212	843	45	68	204	60	38	53	9	12	49	21	472	58	222	16	84	5180			COUNT	473	374	46	63	256	58	31	305	75	59	285
		Pathogen	Staphylococcus aureus	Staphylococcus epidermidis	Staphylococcus simulans	Staphylococcus lugdunensis	Staphylococcus saprophyticus	Streptococcus mitis	Streptococcus oralis	Streptococcus agalactiae	Streptococcus pyogenes	Streptococcus dysgalactiae (Group C/G)	Enterococcus faecalis	Enterococcus faecium	Aerococcus urinae	Aerococcus sanguicola	Lactobacillus species	Pseudomonas aeruginosa	Escherichia coli	Citrobacter koseri	Citrobacter freundii	Klebsiella pneumoniae	Klebsiella oxytoca	Enterobacter aerogenes	Enterobacter cloacae	Serratia marcescens	Providencia stuartii	Proteus mirabilis	Morganella morganii	Candida albicans	Candida parapsilosis	Candida tropicalis	Candida krusei	Candida glabrata				Pathogen	Staphylococcus aureus	Staphylococcus epidermidis	Staphylococcus simulans	Staphylococcus lugdunensis	Staphylococcus saprophyticus	Streptococcus mitis	Streptococcus oralis	Streptococcus agalactiae	Streptococcus pyogenes	Streptococcus dysgalactiae (Group C/G)	Enterococcus faecalis
		32×32 confusion matrix representing Top-1 ID (rows) versus GT-ID (columns), in percentage of GT-ID values	1	2	3	4	5	6	7	8	9	10	11	12	13	14	15	16	17	18	19	20	21	22	23	24	25	26	27	28	29	30	31	32				32×32 confusion matrix representing Top-1 ID (rows) versus GT-ID (columns) in percentage of GT-ID values AFTER similarity-based smoothing	1	2	3	4	5	6	7	8	9	10	11
		Pathogen	Staphylococcus aureus	Staphylococcus epidermidis	Staphylococcus simulans	Staphylococcus lugdunensis	Staphylococcus saprophyticus	Streptococcus mitis	Streptococcus oralis	Streptococcus agalactiae	Streptococcus pyogenes	Streptococcus dysgalactiae (Group C/G)	Enterococcus faecalis	Enterococcus faecium	Aerococcus urinae	Aerococcus sanguicola	Lactobacillus species	Pseudomonas aeruginosa	Escherichia coli	Citrobacter koseri	Citrobacter freundii	Klebsiella pneumoniae	Klebsiella oxytoca	Enterobacter aerogenes	Enterobacter cloacae	Serratia marcescens	Providencia stuartii	Proteus mirabilis	Morganella morganii	Candida albicans	Candida parapsilosis	Candida tropicalis	Candida krusei	Candida glabrata				Pathogen	Staphylococcus aureus	Staphylococcus epidermidis	Staphylococcus simulans	Staphylococcus lugdunensis	Staphylococcus saprophyticus	Streptococcus mitis	Streptococcus oralis	Streptococcus agalactiae	Streptococcus pyogenes	Streptococcus dysgalactiae (Group C/G)	Enterococcus faecalis
	1	Staphylococcus aureus	0.995772	0.0026738	0.0217391	0.031746	0.015625	0	0	0	0.0133333	0.0169492	0	0	0	0	0	0	0	0	0	0	0	0	0	0	0	0	0	0	0	0	0	0			1	Staphylococcus aureus	0.997886	0	0	0	0	0	0	0	0	0.0169492	0
	2	Staphylococcus epidermidis	0	0.94385	0.0652174	0.507937	0.199219	0	0	0.0229508	0	0	0.0175439	0	0	0	0	0	0	0	0	0	0	0	0	0	0	0	0	0.0275424	0	0	0	0			2	Staphylococcus epidermidis	0	0.994652	0	0.587302	0.191406	0	0	0.00655738	0	0	0.00350877
	3	Staphylococcus simulans	0	0.013369	0.913043	0.015873	0.0273438	0	0	0.00327869	0	0	0	0	0	0	0	0	0	0	0	0	0	0	0	0	0	0	0	0.0105932	0	0.027027	0	0			3	Staphylococcus simulans	0	0	1	0	0	0	0	0	0	0	0
	4	Staphylococcus lugdunensis	0	0	0	0.396825	0	0	0	0	0	0.0169492	0	0	0	0	0	0	0	0	0	0	0	0	0	0	0	0	0	0	0	0	0	0			4	Staphylococcus lugdunensis	0	0	0	0.412698	0	0	0	0	0	0.0169492	0
	5	Staphylococcus saprophyticus	0.00211416	0	0	0.047619	0.703125	0	0	0	0	0	0	0	0	0	0	0	0	0	0	0	0	0	0.0188679	0	0	0	0	0	0	0	0	0			5	Staphylococcus saprophyticus	0	0	0	0	0.808594	0	0	0	0	0	0
	6	Streptococcus mitis	0	0	0	0	0	0.431034	0.387097	0	0	0	0	0.0140845	0.0075188	0	0	0	0	0	0	0	0	0	0	0	0	0	0	0	0	0	0	0			6	Streptococcus mitis	0	0	0	0	0	0.517241	0.580645	0	0	0	0
	7	Streptococcus oralis	0	0	0	0	0	0.224138	0.0967742	0	0	0	0	0	0	0	0	0	0	0	0	0	0	0	0	0	0	0	0	0	0	0	0	0			7	Streptococcus oralis	0	0	0	0	0	0	0	0	0	0	0
	8	Streptococcus agalactiae	0	0.00802139	0	0	0.00390625	0	0	0.865574	0.0133333	0	0.0631579	0.0422535	0	0	0	0	0	0	0.0147059	0	0	0	0	0.333333	0	0	0	0	0	0	0	0			8	Streptococcus agalactiae	0	0.0026738	0	0	0	0	0	0.947541	0	0	0.0421053
	9	Streptococcus pyogenes	0.00211416	0	0	0	0	0	0	0.00983607	0.826667	0.0847458	0.0105263	0	0	0	0	0	0	0	0	0	0	0	0	0	0	0	0	0.00211864	0	0	0	0			9	Streptococcus pyogenes	0.00211416	0	0	0	0	0	0	0	0.973333	0	0
	10	Streptococcus dysgalactiae (Group C/G)	0	0	0	0	0	0	0	0	0	0.79661	0	0	0	0	0	0	0	0	0	0	0	0	0	0	0	0	0	0	0	0	0	0			10	Streptococcus dysgalactiae (Group C/G)	0	0	0	0	0	0	0	0	0	0.898305	0
	11	Enterococcus faecalis	0	0	0	0	0.0429688	0	0	0.0786885	0	0	0.870175	0.0105634	0	0	0	0.00943396	0.00118624	0	0	0	0.0166667	0	0.0188679	0	0	0	0	0.00211864	0	0	0	0			11	Enterococcus faecalis	0	0	0	0	0	0	0	0.0459016	0	0	0.954386
	12	Enterococcus faecium	0	0.0026738	0	0	0.00390625	0	0	0.00983607	0.0533333	0.0169492	0.0175439	0.862676	0.0075188	0.0564516	0	0	0	0	0	0	0	0	0	0	0	0	0	0.0105932	0	0.0045045	0	0			12	Enterococcus faecium	0	0.0026738	0	0	0	0	0	0	0.0133333	0.0169492	0
	13	Aerococcus urinae	0	0	0	0	0	0.0689655	0.322581	0	0	0	0	0.00352113	0.781955	0.0645161	0.148649	0	0	0	0	0	0	0	0	0	0	0	0	0	0.0172414	0	0	0			13	Aerococcus urinae	0	0	0	0	0	0.137931	0.419355	0	0	0	0
	14	Aerococcus sanguicola	0	0	0	0	0	0	0	0	0	0.0169492	0	0.0211268	0.0526316	0.854839	0	0	0	0	0	0	0	0	0	0	0	0	0	0.00211864	0	0	0	0			14	Aerococcus sanguicola	0	0	0	0	0	0	0	0	0	0	0
	15	Lactobacillus species	0	0	0	0	0	0	0.0645161	0	0.0133333	0	0	0.0457746	0.112782	0.0241935	0.831081	0	0	0	0	0	0	0	0	0	0	0	0	0.00211864	0.344828	0	0	0.119048			15	Lactobacillus species	0	0	0	0	0	0	0	0	0.0133333	0	0
	16	Pseudomonas aeruginosa	0	0	0	0	0	0.275862	0.0967742	0.00655738	0.0666667	0	0.00350877	0	0	0	0	0.674528	0.0118624	0.0444444	0	0	0	0	0	0	0	0.0816327	0	0	0	0	0.125	0			16	Pseudomonas aeruginosa	0	0	0	0	0	0.344828	0	0	0	0	0
	17	Escherichia coli	0	0	0	0	0	0	0.0322581	0	0	0.0508475	0.0140351	0	0	0	0	0.292453	0.934757	0.155556	0.220588	0.0784314	0.0833333	0.236842	0.339623	0.111111	0.0833333	0.306122	0.285714	0	0	0	0	0			17	Escherichia coli	0	0	0	0	0	0	0	0	0	0.0508475	0
	18	Citrobacter koseri	0	0	0	0	0	0	0	0	0	0	0	0	0	0	0	0	0.0130486	0.711111	0.0882353	0	0	0	0	0	0	0	0.0952381	0	0	0	0	0			18	Citrobacter koseri	0	0	0	0	0	0	0	0	0	0	0
	19	Citrobacter freundii	0	0	0	0	0	0	0	0	0	0	0.00350877	0	0	0	0	0	0.00237248	0.0444444	0.647059	0.00490196	0	0	0	0	0	0	0	0	0	0	0	0			19	Citrobacter freundii	0	0	0	0	0	0	0	0	0	0	0
	20	Klebsiella pneumoniae	0	0	0	0	0	0	0	0	0	0	0	0	0	0	0	0.00471698	0.0225386	0	0	0.813725	0.433333	0.447368	0.0943396	0.222222	0.166667	0	0	0	0	0	0	0			20	Klebsiella pneumoniae	0	0	0	0	0	0	0	0	0	0	0
	21	Klebsiella oxytoca	0	0	0	0	0	0	0	0	0	0	0	0	0	0	0	0	0.0059312	0	0	0.0735294	0.433333	0.0526316	0.0754717	0	0	0	0	0	0	0	0	0			21	Klebsiella oxytoca	0	0	0	0	0	0	0	0	0	0	0
	22	Enterobacter aerogenes	0	0	0	0	0	0	0	0	0	0	0	0	0	0	0	0.00943396	0.00118624	0	0	0.00980392	0.0333333	0.263158	0	0	0.0833333	0.0204082	0	0	0	0	0	0			22	Enterobacter aerogenes	0	0	0	0	0	0	0	0	0	0	0
	23	Enterobacter cloacae	0	0	0	0	0	0	0	0	0	0	0	0	0	0	0	0	0.00474496	0	0	0.0196078	0	0	0.45283	0	0	0	0	0	0	0	0	0			23	Enterobacter cloacae	0	0	0	0	0	0	0	0	0	0	0
	24	Serratia marcescens	0	0	0	0	0	0	0	0	0	0	0	0	0	0	0	0	0	0	0	0	0	0	0	0.333333	0	0	0	0	0	0	0	0			24	Serratia marcescens	0	0	0	0	0	0	0	0	0	0	0
	25	Providencia stuartii	0	0	0	0	0	0	0	0	0	0	0	0	0	0	0	0	0	0	0	0	0	0	0	0	0.666667	0	0	0	0	0	0	0			25	Providencia stuartii	0	0	0	0	0	0	0	0	0	0	0
	26	Proteus mirabilis	0	0	0	0	0	0	0	0.00327869	0	0	0	0	0	0	0	0.00471698	0.00118624	0.0222222	0	0	0	0	0	0	0	0.55102	0.047619	0	0	0	0	0			26	Proteus mirabilis	0	0	0	0	0	0	0	0	0	0	0
	27	Morganella morganii	0	0	0	0	0	0	0	0	0	0	0	0	0	0	0	0	0.00118624	0.0222222	0.0294118	0	0	0	0	0	0	0.0408163	0.571429	0	0	0	0	0			27	Morganella morganii	0	0	0	0	0	0	0	0	0	0	0
	28	Candida albicans	0	0.013369	0	0	0.00390625	0	0	0	0.0133333	0	0	0	0	0	0	0	0	0	0	0	0	0	0	0	0	0	0	0.917373	0	0.108108	0	0			28	Candida albicans	0	0	0	0	0	0	0	0	0	0	0
	29	Candida parapsilosis	0	0	0	0	0	0	0	0	0	0	0	0	0.037594	0	0	0	0	0	0	0	0	0	0	0	0	0	0	0.00211864	0.603448	0	0	0.0952381			29	Candida parapsilosis	0	0	0	0	0	0	0	0	0	0	0
	30	Candida tropicalis	0	0.0160428	0	0	0	0	0	0	0	0	0	0	0	0	0	0	0	0	0	0	0	0	0	0	0	0	0	0.0233051	0	0.86036	0	0			30	Candida tropicalis	0	0	0	0	0	0	0	0	0	0	0
	31	Candida krusei	0	0	0	0	0	0	0	0	0	0	0	0	0	0	0	0.00471698	0	0	0	0	0	0	0	0	0	0	0	0	0	0	0.875	0			31	Candida krusei	0	0	0	0	0	0	0	0	0	0	0
	32	Candida glabrata	0	0	0	0	0	0	0	0	0	0	0	0	0	0	0.0202703	0	0	0	0	0	0	0	0	0	0	0	0	0	0.0344828	0	0	0.785714			32	Candida glabrata	0	0	0	0	0	0	0	0	0	0	0
			1	1	1	1	1	1	1	1	1	1	1	1	1	1	1	1	1	1	1	1	1	1	1	1	1	1	1	1	1	1	1	1					1	1	1	1	1	1	1	1	1	1	1
		Pathogen	Staphylococcus aureus	Staphylococcus epidermidis	Staphylococcus simulans	Staphylococcus lugdunensis	Staphylococcus saprophyticus	Streptococcus mitis	Streptococcus oralis	Streptococcus agalactiae	Streptococcus pyogenes	Streptococcus dysgalactiae (Group C/G)	Enterococcus faecalis	Enterococcus faecium	Aerococcus urinae	Aerococcus sanguicola	Lactobacillus species	Pseudomonas aeruginosa	Escherichia coli	Citrobacter koseri	Citrobacter freundii	Klebsiella pneumoniae	Klebsiella oxytoca	Enterobacter aerogenes	Enterobacter cloacae	Serratia marcescens	Providencia stuartii	Proteus mirabilis	Morganella morganii	Candida albicans	Candida parapsilosis	Candida tropicalis	Candida krusei	Candida glabrata				Pathogen	Staphylococcus aureus	Staphylococcus epidermidis	Staphylococcus simulans	Staphylococcus lugdunensis	Staphylococcus saprophyticus	Streptococcus mitis	Streptococcus oralis	Streptococcus agalactiae	Streptococcus pyogenes	Streptococcus dysgalactiae (Group C/G)	Enterococcus faecalis
[truncated: 57 more columns]

## Sheet: Grouping_for_3b
																				colony-level dataset: testing subset
		Grouping for reducing from 32x32 to 16x16 confusion matrix						16×16 confusion matrix representing Top-1 ID (rows) versus GT-ID (columns), in absolute occurrence values																										32×32 confusion matrix representing Top-1 ID (rows) versus GT-ID (columns), in absolute occurrence values (Fig.3a)
																																			1	2			3	4		5	6		7		8		9
																																			1	2	3	4	5	6	7	8	9	10	11	12	13	14	15
										Staphylococcus aureus (coagulase +)	Staphylococcus coagulase negative (CNS)	Staphylococcus saprophyticus	Streptococcus alpha hemolytic	Streptococcus agalactiae	Streptococcus beta hemolytic	Enterococcaceae	Aerococcaceae	Lactobacillaceae	Pseudomonadaceae	Enterobacteriaceae / Escherichia	Enterobacteriaceae / Citrobacter	Enterobacteriaceae KES	Morganellaceae	Candida albicans	Candida non albicans									Pathogen	Staphylococcus aureus	Staphylococcus epidermidis	Staphylococcus simulans	Staphylococcus lugdunensis	Staphylococcus saprophyticus	Streptococcus mitis	Streptococcus oralis	Streptococcus agalactiae	Streptococcus pyogenes	Streptococcus dysgalactiae (Group C/G)	Enterococcus faecalis	Enterococcus faecium	Aerococcus urinae	Aerococcus sanguicola	Lactobacillus species
		1	Staphylococcus aureus (coagulase +)	1						1	2	3	4	5	6	7	8	9	10	11	12	13	14	15	16
		2	Staphylococcus coagulase negative (CNS)	2				Staphylococcus aureus (coagulase +)	1	471	4	4	0	0	2	0	0	0	0	0	0	0	0	0	0	481					Staphylococcus aureus (coagulase +)	1	1	Staphylococcus aureus	471	1	1	2	4	0	0	0	1	1	0	0	0	0	0
		3						Staphylococcus coagulase negative (CNS)	2	0	461	58	0	8	1	5	0	0	0	0	0	0	0	18	6	557					Staphylococcus coagulase negative (CNS)	2	2	Staphylococcus epidermidis	0	353	3	32	51	0	0	7	0	0	5	0	0	0	0
		4						Staphylococcus saprophyticus	3	1	3	180	0	0	0	0	0	0	0	0	0	1	0	0	0	185							3	Staphylococcus simulans	0	5	42	1	7	0	0	1	0	0	0	0	0	0	0
		5	Staphylococcus saprophyticus	3				Streptococcus alpha hemolytic	4	0	0	0	53	0	0	4	1	0	0	0	0	0	0	0	0	58							4	Staphylococcus lugdunensis	0	0	0	25	0	0	0	0	0	1	0	0	0	0	0
		6	Streptococcus alpha hemolytic	4				Streptococcus agalactiae	5	0	3	1	0	264	1	30	0	0	0	0	1	3	0	0	0	303					Staphylococcus saprophyticus	3	5	Staphylococcus saprophyticus	1	0	0	3	180	0	0	0	0	0	0	0	0	0	0
		7						Streptococcus beta hemolytic	6	1	0	0	0	3	114	3	0	0	0	0	0	0	0	1	0	122					Streptococcus alpha hemolytic	4	6	Streptococcus mitis	0	0	0	0	0	25	12	0	0	0	0	4	1	0	0
		8	Streptococcus agalactiae	5				Enterococcaceae	7	0	1	12	0	27	5	501	8	0	2	1	0	2	0	6	1	566							7	Streptococcus oralis	0	0	0	0	0	13	3	0	0	0	0	0	0	0	0
		9	Streptococcus beta hemolytic	6				Aerococcaceae	8	0	0	0	14	0	1	7	225	22	0	0	0	0	0	1	1	271					Streptococcus agalactiae	5	8	Streptococcus agalactiae	0	3	0	0	1	0	0	264	1	0	18	12	0	0	0
		10						Lactobacillaceae	9	0	0	0	2	0	1	13	18	123	0	0	0	0	0	1	30	188					Streptococcus beta hemolytic	6	9	Streptococcus pyogenes	1	0	0	0	0	0	0	3	62	5	3	0	0	0	0
		11	Enterococcaceae	7				Pseudomonadaceae	10	0	0	0	19	2	5	1	0	0	143	10	2	0	4	0	2	188							10	Streptococcus dysgalactiae (Group C/G)	0	0	0	0	0	0	0	0	0	47	0	0	0	0	0
		12						Enterobacteriaceae / Escherichia	11	0	0	0	1	0	3	4	0	0	62	788	22	49	22	0	0	951					Enterococcaceae	7	11	Enterococcus faecalis	0	0	0	0	11	0	0	24	0	0	248	3	0	0	0
		13	Aerococcaceae	8				Enterobacteriaceae / Citrobacter	12	0	0	0	0	0	0	1	0	0	0	13	84	1	2	0	0	101							12	Enterococcus faecium	0	1	0	0	1	0	0	3	4	1	5	245	1	7	0
		14						Enterobacteriaceae KES	13	0	0	0	0	0	0	0	0	0	3	29	0	308	4	0	0	344					Aerococcaceae	8	13	Aerococcus urinae	0	0	0	0	0	4	10	0	0	0	0	1	104	8	22
		15	Lactobacillaceae	9				Morganellaceae	14	0	0	0	0	1	0	0	0	0	1	2	4	0	50	0	0	58							14	Aerococcus sanguicola	0	0	0	0	0	0	0	0	0	1	0	6	7	106	0
		16	Pseudomonadaceae	10				Candida albicans	15	0	5	1	0	0	1	0	0	0	0	0	0	0	0	433	24	464					Lactobacillaceae	9	15	Lactobacillus species	0	0	0	0	0	0	2	0	1	0	0	13	15	3	123
		17	Enterobacteriaceae / Escherichia	11				Candida non albicans	16	0	6	0	0	0	0	0	5	3	1	0	0	0	0	12	316	343					Pseudomonadaceae	10	16	Pseudomonas aeruginosa	0	0	0	0	0	16	3	2	5	0	1	0	0	0	0
		18	Enterobacteriaceae / Citrobacter	12						473	483	256	89	305	134	569	257	148	212	843	113	364	82	472	380	5180	5180				Enterobacteriaceae / Escherichia	11	17	Escherichia coli	0	0	0	0	0	0	1	0	0	3	4	0	0	0	0
		19																													Enterobacteriaceae / Citrobacter	12	18	Citrobacter koseri	0	0	0	0	0	0	0	0	0	0	0	0	0	0	0
		20	Enterobacteriaceae KES	13																													19	Citrobacter freundii	0	0	0	0	0	0	0	0	0	0	1	0	0	0	0
		21	(Klebsiella /Enterobacter /Serratia)																												Enterobacteriaceae KES	13	20	Klebsiella pneumoniae	0	0	0	0	0	0	0	0	0	0	0	0	0	0	0
		22																													(Klebsiella /Enterobacter /Serratia)		21	Klebsiella oxytoca	0	0	0	0	0	0	0	0	0	0	0	0	0	0	0
		23																															22	Enterobacter aerogenes	0	0	0	0	0	0	0	0	0	0	0	0	0	0	0
		24																															23	Enterobacter cloacae	0	0	0	0	0	0	0	0	0	0	0	0	0	0	0
		25	Morganellaceae	14																													24	Serratia marcescens	0	0	0	0	0	0	0	0	0	0	0	0	0	0	0
		26																													Morganellaceae	14	25	Providencia stuartii	0	0	0	0	0	0	0	0	0	0	0	0	0	0	0
		27																															26	Proteus mirabilis	0	0	0	0	0	0	0	1	0	0	0	0	0	0	0
		28	Candida albicans	15																													27	Morganella morganii	0	0	0	0	0	0	0	0	0	0	0	0	0	0	0
		29	Candida non albicans	16																											Candida albicans	15	28	Candida albicans	0	5	0	0	1	0	0	0	1	0	0	0	0	0	0
		30																													Candida non albicans	16	29	Candida parapsilosis	0	0	0	0	0	0	0	0	0	0	0	0	5	0	0
		31																															30	Candida tropicalis	0	6	0	0	0	0	0	0	0	0	0	0	0	0	0
		32																															31	Candida krusei	0	0	0	0	0	0	0	0	0	0	0	0	0	0	0
																																	32	Candida glabrata	0	0	0	0	0	0	0	0	0	0	0	0	0	0	3
																																		COUNT	473	374	46	63	256	58	31	305	75	59	285	284	133	124	148
								16×16 confusion matrix representing Top-1 ID (rows) versus GT-ID (columns) in absolute occurrence values AFTER similarity-based smoothing																										32×32 confusion matrix representing Top-1 ID (rows) versus GT-ID (columns) in absolute occurrence values AFTER similarity-based smoothing
																																			1	2			3	4		5	6		7		8		9
																																			1	2	3	4	5	6	7	8	9	10	11	12	13	14	15
										Staphylococcus aureus (coagulase +)	Staphylococcus coagulase negative (CNS)	Staphylococcus saprophyticus	Streptococcus alpha hemolytic	Streptococcus agalactiae	Streptococcus beta hemolytic	Enterococcaceae	Aerococcaceae	Lactobacillaceae	Pseudomonadaceae	Enterobacteriaceae / Escherichia	Enterobacteriaceae / Citrobacter	Enterobacteriaceae KES	Morganellaceae	Candida albicans	Candida non albicans									Pathogen	Staphylococcus aureus	Staphylococcus epidermidis	Staphylococcus simulans	Staphylococcus lugdunensis	Staphylococcus saprophyticus	Streptococcus mitis	Streptococcus oralis	Streptococcus agalactiae	Streptococcus pyogenes	Streptococcus dysgalactiae (Group C/G)	Enterococcus faecalis	Enterococcus faecium	Aerococcus urinae	Aerococcus sanguicola	Lactobacillus species
										1	2	3	4	5	6	7	8	9	10	11	12	13	14	15	16
								Staphylococcus aureus (coagulase +)	1	472	0	0	0	0	1	0	0	0	0	0	0	0	0	0	0	473					Staphylococcus aureus (coagulase +)	1	1	Staphylococcus aureus	472	0	0	0	0	0	0	0	0	1	0	0	0	0	0
								Staphylococcus coagulase negative (CNS)	2	0	481	49	0	2	1	1	0	0	0	0	0	0	0	0	8	542					Staphylococcus coagulase negative (CNS)	2	2	Staphylococcus epidermidis	0	372	0	37	49	0	0	2	0	0	1	0	0	0	0
								Staphylococcus saprophyticus	3	0	0	207	0	0	0	0	0	0	0	0	0	1	0	0	0	208							3	Staphylococcus simulans	0	0	46	0	0	0	0	0	0	0	0	0	0	0	0
								Streptococcus alpha hemolytic	4	0	0	0	48	0	0	0	0	0	0	0	0	0	0	0	0	48							4	Staphylococcus lugdunensis	0	0	0	26	0	0	0	0	0	1	0	0	0	0	0
								Streptococcus agalactiae	5	0	1	0	0	289	0	12	0	0	0	0	1	3	0	0	0	306					Staphylococcus saprophyticus	3	5	Staphylococcus saprophyticus	0	0	0	0	207	0	0	0	0	0	0	0	0	0	0
								Streptococcus beta hemolytic	6	1	0	0	0	0	126	0	0	0	0	0	0	0	0	0	0	127					Streptococcus alpha hemolytic	4	6	Streptococcus mitis	0	0	0	0	0	30	18	0	0	0	0	0	0	0	0
								Enterococcaceae	7	0	1	0	0	14	2	543	0	0	0	0	0	1	0	2	0	563							7	Streptococcus oralis	0	0	0	0	0	0	0	0	0	0	0	0	0	0	0
								Aerococcaceae	8	0	0	0	21	0	0	0	248	20	0	0	0	0	0	0	1	290					Streptococcus agalactiae	5	8	Streptococcus agalactiae	0	1	0	0	0	0	0	289	0	0	12	0	0	0	0
								Lactobacillaceae	9	0	0	0	0	0	1	13	9	128	0	0	0	0	0	0	21	172					Streptococcus beta hemolytic	6	9	Streptococcus pyogenes	1	0	0	0	0	0	0	0	73	0	0	0	0	0	0
								Pseudomonadaceae	10	0	0	0	20	0	0	0	0	0	158	5	0	0	6	0	0	189							10	Streptococcus dysgalactiae (Group C/G)	0	0	0	0	0	0	0	0	0	53	0	0	0	0	0
								Enterobacteriaceae / Escherichia	11	0	0	0	0	0	3	0	0	0	54	810	9	35	13	0	0	924					Enterococcaceae	7	11	Enterococcus faecalis	0	0	0	0	0	0	0	14	0	0	272	0	0	0	0
								Enterobacteriaceae / Citrobacter	12	0	0	0	0	0	0	0	0	0	0	4	103	0	0	0	0	107							12	Enterococcus faecium	0	1	0	0	0	0	0	0	1	1	0	271	0	0	0
								Enterobacteriaceae KES	13	0	0	0	0	0	0	0	0	0	0	24	0	324	5	0	0	353					Aerococcaceae	8	13	Aerococcus urinae	0	0	0	0	0	8	13	0	0	0	0	0	123	1	20
								Morganellaceae	14	0	0	0	0	0	0	0	0	0	0	0	0	0	58	0	0	58							14	Aerococcus sanguicola	0	0	0	0	0	0	0	0	0	0	0	0	1	123	0
								Candida albicans	15	0	0	0	0	0	0	0	0	0	0	0	0	0	0	469	2	471					Lactobacillaceae	9	15	Lactobacillus species	0	0	0	0	0	0	0	0	1	0	0	13	9	0	128
								Candida non albicans	16	0	0	0	0	0	0	0	0	0	0	0	0	0	0	1	348	349					Pseudomonadaceae	10	16	Pseudomonas aeruginosa	0	0	0	0	0	20	0	0	0	0	0	0	0	0	0
										473	483	256	89	305	134	569	257	148	212	843	113	364	82	472	380	5180	5180				Enterobacteriaceae / Escherichia	11	17	Escherichia coli	0	0	0	0	0	0	0	0	0	3	0	0	0	0	0
																															Enterobacteriaceae / Citrobacter	12	18	Citrobacter koseri	0	0	0	0	0	0	0	0	0	0	0	0	0	0	0
																																	19	Citrobacter freundii	0	0	0	0	0	0	0	0	0	0	0	0	0	0	0
																															Enterobacteriaceae KES	13	20	Klebsiella pneumoniae	0	0	0	0	0	0	0	0	0	0	0	0	0	0	0
																															(Klebsiella /Enterobacter /Serratia)		21	Klebsiella oxytoca	0	0	0	0	0	0	0	0	0	0	0	0	0	0	0
																																	22	Enterobacter aerogenes	0	0	0	0	0	0	0	0	0	0	0	0	0	0	0
																																	23	Enterobacter cloacae	0	0	0	0	0	0	0	0	0	0	0	0	0	0	0
																																	24	Serratia marcescens	0	0	0	0	0	0	0	0	0	0	0	0	0	0	0
																															Morganellaceae	14	25	Providencia stuartii	0	0	0	0	0	0	0	0	0	0	0	0	0	0	0
																																	26	Proteus mirabilis	0	0	0	0	0	0	0	0	0	0	0	0	0	0	0
																																	27	Morganella morganii	0	0	0	0	0	0	0	0	0	0	0	0	0	0	0
																															Candida albicans	15	28	Candida albicans	0	0	0	0	0	0	0	0	0	0	0	0	0	0	0
																															Candida non albicans	16	29	Candida parapsilosis	0	0	0	0	0	0	0	0	0	0	0	0	0	0	0
																																	30	Candida tropicalis	0	0	0	0	0	0	0	0	0	0	0	0	0	0	0
																																	31	Candida krusei	0	0	0	0	0	0	0	0	0	0	0	0	0	0	0
																																	32	Candida glabrata	0	0	0	0	0	0	0	0	0	0	0	0	0	0	0
																																		COUNT	473	374	46	63	256	58	31	305	75	59	285	284	133	124	148
[truncated: 19 more columns]

## Sheet: Figure3b
																	colony-level dataset: testing subset
		16×16 confusion matrix representing Top-1 ID (rows) versus GT-ID (columns), in absolute occurrence values	Staphylococcus aureus (coagulase +)	Staphylococcus coagulase negative (CNS)	Staphylococcus saprophyticus	Streptococcus alpha hemolytic	Streptococcus agalactiae	Streptococcus beta hemolytic	Enterococcaceae	Aerococcaceae	Lactobacillaceae	Pseudomonadaceae	Enterobacteriaceae / Escherichia	Enterobacteriaceae / Citrobacter	Enterobacteriaceae KES	Morganellaceae	Candida albicans	Candida non albicans						16 x 16 confusion matrix representing Top-1 ID (rows) versus GT-ID (columns) in absolute occurrence values AFTER similarity-based smoothing	Staphylococcus aureus (coagulase +)	Staphylococcus coagulase negative (CNS)	Staphylococcus saprophyticus	Streptococcus alpha hemolytic	Streptococcus agalactiae	Streptococcus beta hemolytic	Enterococcaceae	Aerococcaceae	Lactobacillaceae	Pseudomonadaceae	Enterobacteriaceae / Escherichia	Enterobacteriaceae / Citrobacter	Enterobacteriaceae KES	Morganellaceae	Candida albicans	Candida non albicans						16x16 matrix indicating relative increase/decrease (in absolute value and referred to a) AFTER similarity-based smoothing	Staphylococcus aureus (coagulase +)	Staphylococcus coagulase negative (CNS)	Staphylococcus saprophyticus
		Pathogens group	1	2	3	4	5	6	7	8	9	10	11	12	13	14	15	16						Pathogens group	1	2	3	4	5	6	7	8	9	10	11	12	13	14	15	16						Pathogens group	1	2	3
	1	Staphylococcus aureus (coagulase +)	471	4	4	0	0	2	0	0	0	0	0	0	0	0	0	0	481				1	Staphylococcus aureus (coagulase +)	472	0	0	0	0	1	0	0	0	0	0	0	0	0	0	0	473				1	Staphylococcus aureus (coagulase +)	1	-4	-4
	2	Staphylococcus coagulase negative (CNS)	0	461	58	0	8	1	5	0	0	0	0	0	0	0	18	6	557				2	Staphylococcus coagulase negative (CNS)	0	481	49	0	2	1	1	0	0	0	0	0	0	0	0	8	542				2	Staphylococcus coagulase negative (CNS)	0	20	-9
	3	Staphylococcus saprophyticus	1	3	180	0	0	0	0	0	0	0	0	0	1	0	0	0	185				3	Staphylococcus saprophyticus	0	0	207	0	0	0	0	0	0	0	0	0	1	0	0	0	208				3	Staphylococcus saprophyticus	-1	-3	27
	4	Streptococcus alpha hemolytic	0	0	0	53	0	0	4	1	0	0	0	0	0	0	0	0	58				4	Streptococcus alpha hemolytic	0	0	0	48	0	0	0	0	0	0	0	0	0	0	0	0	48				4	Streptococcus alpha hemolytic	0	0	0
	5	Streptococcus agalactiae	0	3	1	0	264	1	30	0	0	0	0	1	3	0	0	0	303				5	Streptococcus agalactiae	0	1	0	0	289	0	12	0	0	0	0	1	3	0	0	0	306				5	Streptococcus agalactiae	0	-2	-1
	6	Streptococcus beta hemolytic	1	0	0	0	3	114	3	0	0	0	0	0	0	0	1	0	122				6	Streptococcus beta hemolytic	1	0	0	0	0	126	0	0	0	0	0	0	0	0	0	0	127				6	Streptococcus beta hemolytic	0	0	0
	7	Enterococcaceae	0	1	12	0	27	5	501	8	0	2	1	0	2	0	6	1	566				7	Enterococcaceae	0	1	0	0	14	2	543	0	0	0	0	0	1	0	2	0	563				7	Enterococcaceae	0	0	-12
	8	Aerococcaceae	0	0	0	14	0	1	7	225	22	0	0	0	0	0	1	1	271				8	Aerococcaceae	0	0	0	21	0	0	0	248	20	0	0	0	0	0	0	1	290				8	Aerococcaceae	0	0	0
	9	Lactobacillaceae	0	0	0	2	0	1	13	18	123	0	0	0	0	0	1	30	188				9	Lactobacillaceae	0	0	0	0	0	1	13	9	128	0	0	0	0	0	0	21	172				9	Lactobacillaceae	0	0	0
	10	Pseudomonadaceae	0	0	0	19	2	5	1	0	0	143	10	2	0	4	0	2	188				10	Pseudomonadaceae	0	0	0	20	0	0	0	0	0	158	5	0	0	6	0	0	189				10	Pseudomonadaceae	0	0	0
	11	Enterobacteriaceae / Escherichia	0	0	0	1	0	3	4	0	0	62	788	22	49	22	0	0	951				11	Enterobacteriaceae / Escherichia	0	0	0	0	0	3	0	0	0	54	810	9	35	13	0	0	924				11	Enterobacteriaceae / Escherichia	0	0	0
	12	Enterobacteriaceae / Citrobacter	0	0	0	0	0	0	1	0	0	0	13	84	1	2	0	0	101				12	Enterobacteriaceae / Citrobacter	0	0	0	0	0	0	0	0	0	0	4	103	0	0	0	0	107				12	Enterobacteriaceae / Citrobacter	0	0	0
	13	Enterobacteriaceae KES	0	0	0	0	0	0	0	0	0	3	29	0	308	4	0	0	344				13	Enterobacteriaceae KES	0	0	0	0	0	0	0	0	0	0	24	0	324	5	0	0	353				13	Enterobacteriaceae KES	0	0	0
	14	Morganellaceae	0	0	0	0	1	0	0	0	0	1	2	4	0	50	0	0	58				14	Morganellaceae	0	0	0	0	0	0	0	0	0	0	0	0	0	58	0	0	58				14	Morganellaceae	0	0	0
	15	Candida albicans	0	5	1	0	0	1	0	0	0	0	0	0	0	0	433	24	464				15	Candida albicans	0	0	0	0	0	0	0	0	0	0	0	0	0	0	469	2	471				15	Candida albicans	0	-5	-1
	16	Candida non albicans	0	6	0	0	0	0	0	5	3	1	0	0	0	0	12	316	343				16	Candida non albicans	0	0	0	0	0	0	0	0	0	0	0	0	0	0	1	348	349				16	Candida non albicans	0	-6	0
		COUNT	473	483	256	89	305	134	569	257	148	212	843	113	364	82	472	380	5180	5180				COUNT	473	483	256	89	305	134	569	257	148	212	843	113	364	82	472	380	5180	5180					0	0	0
			Staphylococcus aureus (coagulase +)	Staphylococcus coagulase negative (CNS)	Staphylococcus saprophyticus	Streptococcus alpha hemolytic	Streptococcus agalactiae	Streptococcus beta hemolytic	Enterococcaceae	Aerococcaceae	Lactobacillaceae	Pseudomonadaceae	Enterobacteriaceae / Escherichia	Enterobacteriaceae / Citrobacter	Enterobacteriaceae KES	Morganellaceae	Candida albicans	Candida non albicans							Staphylococcus aureus (coagulase +)	Staphylococcus coagulase negative (CNS)	Staphylococcus saprophyticus	Streptococcus alpha hemolytic	Streptococcus agalactiae	Streptococcus beta hemolytic	Enterococcaceae	Aerococcaceae	Lactobacillaceae	Pseudomonadaceae	Enterobacteriaceae / Escherichia	Enterobacteriaceae / Citrobacter	Enterobacteriaceae KES	Morganellaceae	Candida albicans	Candida non albicans							Staphylococcus aureus (coagulase +)	Staphylococcus coagulase negative (CNS)	Staphylococcus saprophyticus
		16x16 confusion matrix representing Top-1 ID (rows) versus GT-ID (columns), in percentage of GT-ID values (Fig.3b)	Staphylococcus aureus (coagulase +)	Staphylococcus coagulase negative (CNS)	Staphylococcus saprophyticus	Streptococcus alpha hemolytic	Streptococcus agalactiae	Streptococcus beta hemolytic	Enterococcaceae	Aerococcaceae	Lactobacillaceae	Pseudomonadaceae	Enterobacteriaceae / Escherichia	Enterobacteriaceae / Citrobacter	Enterobacteriaceae KES	Morganellaceae	Candida albicans	Candida non albicans						16x16 confusion matrix representing Top-1 ID (rows) versus GT-ID (columns) in percentage of GT-ID values AFTER similarity-based smoothing	Staphylococcus aureus (coagulase +)	Staphylococcus coagulase negative (CNS)	Staphylococcus saprophyticus	Streptococcus alpha hemolytic	Streptococcus agalactiae	Streptococcus beta hemolytic	Enterococcaceae	Aerococcaceae	Lactobacillaceae	Pseudomonadaceae	Enterobacteriaceae / Escherichia	Enterobacteriaceae / Citrobacter	Enterobacteriaceae KES	Morganellaceae	Candida albicans	Candida non albicans						16x16 matrix indicating relative increase/decrease (in percentage of GT-ID values and referred to a) AFTER similarity-based smoothing	Staphylococcus aureus (coagulase +)	Staphylococcus coagulase negative (CNS)	Staphylococcus saprophyticus
		Pathogens group	1	2	3	4	5	6	7	8	9	10	11	12	13	14	15	16						Pathogens group	1	2	3	4	5	6	7	8	9	10	11	12	13	14	15	16						Pathogens group	1	2	3
	1	Staphylococcus aureus (coagulase +)	0.995772	0.00828157	0.015625	0	0	0.0149254	0	0	0	0	0	0	0	0	0	0					1	Staphylococcus aureus (coagulase +)	0.997886	0	0	0	0	0.00746269	0	0	0	0	0	0	0	0	0	0					1	Staphylococcus aureus (coagulase +)	0.00211416	-0.00828157	-0.015625
	2	Staphylococcus coagulase negative (CNS)	0	0.954451	0.226562	0	0.0262295	0.00746269	0.00878735	0	0	0	0	0	0	0	0.0381356	0.0157895					2	Staphylococcus coagulase negative (CNS)	0	0.995859	0.191406	0	0.00655738	0.00746269	0.00175747	0	0	0	0	0	0	0	0	0.0210526					2	Staphylococcus coagulase negative (CNS)	0	0.0414079	-0.0351562
	3	Staphylococcus saprophyticus	0.00211416	0.00621118	0.703125	0	0	0	0	0	0	0	0	0	0.00274725	0	0	0					3	Staphylococcus saprophyticus	0	0	0.808594	0	0	0	0	0	0	0	0	0	0.00274725	0	0	0					3	Staphylococcus saprophyticus	-0.00211416	-0.00621118	0.105469
	4	Streptococcus alpha hemolytic	0	0	0	0.595506	0	0	0.00702988	0.00389105	0	0	0	0	0	0	0	0					4	Streptococcus alpha hemolytic	0	0	0	0.539326	0	0	0	0	0	0	0	0	0	0	0	0					4	Streptococcus alpha hemolytic	0	0	0
	5	Streptococcus agalactiae	0	0.00621118	0.00390625	0	0.865574	0.00746269	0.0527241	0	0	0	0	0.00884956	0.00824176	0	0	0					5	Streptococcus agalactiae	0	0.00207039	0	0	0.947541	0	0.0210896	0	0	0	0	0.00884956	0.00824176	0	0	0					5	Streptococcus agalactiae	0	-0.00414079	-0.00390625
	6	Streptococcus beta hemolytic	0.00211416	0	0	0	0.00983607	0.850746	0.00527241	0	0	0	0	0	0	0	0.00211864	0					6	Streptococcus beta hemolytic	0.00211416	0	0	0	0	0.940299	0	0	0	0	0	0	0	0	0	0					6	Streptococcus beta hemolytic	0	0	0
	7	Enterococcaceae	0	0.00207039	0.046875	0	0.0885246	0.0373134	0.880492	0.0311284	0	0.00943396	0.00118624	0	0.00549451	0	0.0127119	0.00263158					7	Enterococcaceae	0	0.00207039	0	0	0.0459016	0.0149254	0.954306	0	0	0	0	0	0.00274725	0	0.00423729	0					7	Enterococcaceae	0	0	-0.046875
	8	Aerococcaceae	0	0	0	0.157303	0	0.00746269	0.0123023	0.875486	0.148649	0	0	0	0	0	0.00211864	0.00263158					8	Aerococcaceae	0	0	0	0.235955	0	0	0	0.964981	0.135135	0	0	0	0	0	0	0.00263158					8	Aerococcaceae	0	0	0
	9	Lactobacillaceae	0	0	0	0.0224719	0	0.00746269	0.0228471	0.0700389	0.831081	0	0	0	0	0	0.00211864	0.0789474					9	Lactobacillaceae	0	0	0	0	0	0.00746269	0.0228471	0.0350195	0.864865	0	0	0	0	0	0	0.0552632					9	Lactobacillaceae	0	0	0
	10	Pseudomonadaceae	0	0	0	0.213483	0.00655738	0.0373134	0.00175747	0	0	0.674528	0.0118624	0.0176991	0	0.0487805	0	0.00526316					10	Pseudomonadaceae	0	0	0	0.224719	0	0	0	0	0	0.745283	0.0059312	0	0	0.0731707	0	0					10	Pseudomonadaceae	0	0	0
	11	Enterobacteriaceae / Escherichia	0	0	0	0.011236	0	0.0223881	0.00702988	0	0	0.292453	0.934757	0.19469	0.134615	0.268293	0	0					11	Enterobacteriaceae / Escherichia	0	0	0	0	0	0.0223881	0	0	0	0.254717	0.960854	0.079646	0.0961538	0.158537	0	0					11	Enterobacteriaceae / Escherichia	0	0	0
	12	Enterobacteriaceae / Citrobacter	0	0	0	0	0	0	0.00175747	0	0	0	0.0154211	0.743363	0.00274725	0.0243902	0	0					12	Enterobacteriaceae / Citrobacter	0	0	0	0	0	0	0	0	0	0	0.00474496	0.911504	0	0	0	0					12	Enterobacteriaceae / Citrobacter	0	0	0
	13	Enterobacteriaceae KES	0	0	0	0	0	0	0	0	0	0.0141509	0.0344009	0	0.846154	0.0487805	0	0					13	Enterobacteriaceae KES	0	0	0	0	0	0	0	0	0	0	0.0284698	0	0.89011	0.0609756	0	0					13	Enterobacteriaceae KES	0	0	0
	14	Morganellaceae	0	0	0	0	0.00327869	0	0	0	0	0.00471698	0.00237248	0.0353982	0	0.609756	0	0					14	Morganellaceae	0	0	0	0	0	0	0	0	0	0	0	0	0	0.707317	0	0					14	Morganellaceae	0	0	0
	15	Candida albicans	0	0.010352	0.00390625	0	0	0.00746269	0	0	0	0	0	0	0	0	0.917373	0.0631579					15	Candida albicans	0	0	0	0	0	0	0	0	0	0	0	0	0	0	0.993644	0.00526316					15	Candida albicans	0	-0.010352	-0.00390625
	16	Candida non albicans	0	0.0124224	0	0	0	0	0	0.0194553	0.0202703	0.00471698	0	0	0	0	0.0254237	0.831579					16	Candida non albicans	0	0	0	0	0	0	0	0	0	0	0	0	0	0	0.00211864	0.915789					16	Candida non albicans	0	-0.0124224	0
			1	1	1	1	1	1	1	1	1	1	1	1	1	1	1	1							1	1	1	1	1	1	1	1	1	1	1	1	1	1	1	1							2.38524e-17	4.85723e-17	0
			Staphylococcus aureus (coagulase +)	Staphylococcus coagulase negative (CNS)	Staphylococcus saprophyticus	Streptococcus alpha hemolytic	Streptococcus agalactiae	Streptococcus beta hemolytic	Enterococcaceae	Aerococcaceae	Lactobacillaceae	Pseudomonadaceae	Enterobacteriaceae / Escherichia	Enterobacteriaceae / Citrobacter	Enterobacteriaceae KES	Morganellaceae	Candida albicans	Candida non albicans							Staphylococcus aureus (coagulase +)	Staphylococcus coagulase negative (CNS)	Staphylococcus saprophyticus	Streptococcus alpha hemolytic	Streptococcus agalactiae	Streptococcus beta hemolytic	Enterococcaceae	Aerococcaceae	Lactobacillaceae	Pseudomonadaceae	Enterobacteriaceae / Escherichia	Enterobacteriaceae / Citrobacter	Enterobacteriaceae KES	Morganellaceae	Candida albicans	Candida non albicans							Staphylococcus aureus (coagulase +)	Staphylococcus coagulase negative (CNS)	Staphylococcus saprophyticus
[truncated: 15 more columns]

## Sheet: Figure_3d
				colony-level dataset: testing subset
		16x16 confusion matrix representing Top-1 ID (rows) versus GT-ID (columns), in percentage of GT-ID values (Fig.3b)	Staphylococcus aureus (coagulase +)	Staphylococcus coagulase negative (CNS)	Staphylococcus saprophyticus	Streptococcus alpha hemolytic	Streptococcus agalactiae	Streptococcus beta hemolytic	Enterococcaceae	Aerococcaceae	Lactobacillaceae	Pseudomonadaceae	Enterobacteriaceae / Escherichia	Enterobacteriaceae / Citrobacter	Enterobacteriaceae KES	Morganellaceae	Candida albicans	Candida non albicans
		Pathogens group	1	2	3	4	5	6	7	8	9	10	11	12	13	14	15	16
	1	Staphylococcus aureus (coagulase +)	0.995772	0.00828157	0.015625	0	0	0.0149254	0	0	0	0	0	0	0	0	0	0
	2	Staphylococcus coagulase negative (CNS)	0	0.954451	0.226562	0	0.0262295	0.00746269	0.00878735	0	0	0	0	0	0	0	0.0381356	0.0157895
	3	Staphylococcus saprophyticus	0.00211416	0.00621118	0.703125	0	0	0	0	0	0	0	0	0	0.00274725	0	0	0
	4	Streptococcus alpha hemolytic	0	0	0	0.595506	0	0	0.00702988	0.00389105	0	0	0	0	0	0	0	0
	5	Streptococcus agalactiae	0	0.00621118	0.00390625	0	0.865574	0.00746269	0.0527241	0	0	0	0	0.00884956	0.00824176	0	0	0
	6	Streptococcus beta hemolytic	0.00211416	0	0	0	0.00983607	0.850746	0.00527241	0	0	0	0	0	0	0	0.00211864	0
	7	Enterococcaceae	0	0.00207039	0.046875	0	0.0885246	0.0373134	0.880492	0.0311284	0	0.00943396	0.00118624	0	0.00549451	0	0.0127119	0.00263158
	8	Aerococcaceae	0	0	0	0.157303	0	0.00746269	0.0123023	0.875486	0.148649	0	0	0	0	0	0.00211864	0.00263158
	9	Lactobacillaceae	0	0	0	0.0224719	0	0.00746269	0.0228471	0.0700389	0.831081	0	0	0	0	0	0.00211864	0.0789474
	10	Pseudomonadaceae	0	0	0	0.213483	0.00655738	0.0373134	0.00175747	0	0	0.674528	0.0118624	0.0176991	0	0.0487805	0	0.00526316
	11	Enterobacteriaceae / Escherichia	0	0	0	0.011236	0	0.0223881	0.00702988	0	0	0.292453	0.934757	0.19469	0.134615	0.268293	0	0
	12	Enterobacteriaceae / Citrobacter	0	0	0	0	0	0	0.00175747	0	0	0	0.0154211	0.743363	0.00274725	0.0243902	0	0
	13	Enterobacteriaceae KES	0	0	0	0	0	0	0	0	0	0.0141509	0.0344009	0	0.846154	0.0487805	0	0
	14	Morganellaceae	0	0	0	0	0.00327869	0	0	0	0	0.00471698	0.00237248	0.0353982	0	0.609756	0	0
	15	Candida albicans	0	0.010352	0.00390625	0	0	0.00746269	0	0	0	0	0	0	0	0	0.917373	0.0631579
	16	Candida non albicans	0	0.0124224	0	0	0	0	0	0.0194553	0.0202703	0.00471698	0	0	0	0	0.0254237	0.831579
			1	1	1	1	1	1	1	1	1	1	1	1	1	1	1	1
			Staphylococcus aureus (coagulase +)	Staphylococcus coagulase negative (CNS)	Staphylococcus saprophyticus	Streptococcus alpha hemolytic	Streptococcus agalactiae	Streptococcus beta hemolytic	Enterococcaceae	Aerococcaceae	Lactobacillaceae	Pseudomonadaceae	Enterobacteriaceae / Escherichia	Enterobacteriaceae / Citrobacter	Enterobacteriaceae KES	Morganellaceae	Candida albicans	Candida non albicans
		16x16 confusion matrix representing Top-1 ID (rows) versus GT-ID (columns) in percentage of GT-ID values AFTER similarity-based smoothing	Staphylococcus aureus (coagulase +)	Staphylococcus coagulase negative (CNS)	Staphylococcus saprophyticus	Streptococcus alpha hemolytic	Streptococcus agalactiae	Streptococcus beta hemolytic	Enterococcaceae	Aerococcaceae	Lactobacillaceae	Pseudomonadaceae	Enterobacteriaceae / Escherichia	Enterobacteriaceae / Citrobacter	Enterobacteriaceae KES	Morganellaceae	Candida albicans	Candida non albicans
		Pathogens group	1	2	3	4	5	6	7	8	9	10	11	12	13	14	15	16
	1	Staphylococcus aureus (coagulase +)	0.997886	0	0	0	0	0.00746269	0	0	0	0	0	0	0	0	0	0
	2	Staphylococcus coagulase negative (CNS)	0	0.995859	0.191406	0	0.00655738	0.00746269	0.00175747	0	0	0	0	0	0	0	0	0.0210526
	3	Staphylococcus saprophyticus	0	0	0.808594	0	0	0	0	0	0	0	0	0	0.00274725	0	0	0
	4	Streptococcus alpha hemolytic	0	0	0	0.539326	0	0	0	0	0	0	0	0	0	0	0	0
	5	Streptococcus agalactiae	0	0.00207039	0	0	0.947541	0	0.0210896	0	0	0	0	0.00884956	0.00824176	0	0	0
	6	Streptococcus beta hemolytic	0.00211416	0	0	0	0	0.940299	0	0	0	0	0	0	0	0	0	0
	7	Enterococcaceae	0	0.00207039	0	0	0.0459016	0.0149254	0.954306	0	0	0	0	0	0.00274725	0	0.00423729	0
	8	Aerococcaceae	0	0	0	0.235955	0	0	0	0.964981	0.135135	0	0	0	0	0	0	0.00263158
	9	Lactobacillaceae	0	0	0	0	0	0.00746269	0.0228471	0.0350195	0.864865	0	0	0	0	0	0	0.0552632
	10	Pseudomonadaceae	0	0	0	0.224719	0	0	0	0	0	0.745283	0.0059312	0	0	0.0731707	0	0
	11	Enterobacteriaceae / Escherichia	0	0	0	0	0	0.0223881	0	0	0	0.254717	0.960854	0.079646	0.0961538	0.158537	0	0
	12	Enterobacteriaceae / Citrobacter	0	0	0	0	0	0	0	0	0	0	0.00474496	0.911504	0	0	0	0
	13	Enterobacteriaceae KES	0	0	0	0	0	0	0	0	0	0	0.0284698	0	0.89011	0.0609756	0	0
	14	Morganellaceae	0	0	0	0	0	0	0	0	0	0	0	0	0	0.707317	0	0
	15	Candida albicans	0	0	0	0	0	0	0	0	0	0	0	0	0	0	0.993644	0.00526316
	16	Candida non albicans	0	0	0	0	0	0	0	0	0	0	0	0	0	0	0.00211864	0.915789
			1	1	1	1	1	1	1	1	1	1	1	1	1	1	1	1
			Staphylococcus aureus (coagulase +)	Staphylococcus coagulase negative (CNS)	Staphylococcus saprophyticus	Streptococcus alpha hemolytic	Streptococcus agalactiae	Streptococcus beta hemolytic	Enterococcaceae	Aerococcaceae	Lactobacillaceae	Pseudomonadaceae	Enterobacteriaceae / Escherichia	Enterobacteriaceae / Citrobacter	Enterobacteriaceae KES	Morganellaceae	Candida albicans	Candida non albicans
		16x16 confusion matrix representing INCREMENT/DECREMENT in percentage of GT-ID values AFTER similarity-based smoothing
		Pathogens group	1	2	3	4	5	6	7	8	9	10	11	12	13	14	15	16
	1	Staphylococcus aureus (coagulase +)	0.00211416	-0.00828157	-0.015625	0	0	-0.00746269	0	0	0	0	0	0	0	0	0	0		increment
	2	Staphylococcus coagulase negative (CNS)	0	0.0414079	-0.0351562	0	-0.0196721	0	-0.00702988	0	0	0	0	0	0	0	-0.0381356	0.00526316		decrement
	3	Staphylococcus saprophyticus	-0.00211416	-0.00621118	0.105469	0	0	0	0	0	0	0	0	0	0	0	0	0
	4	Streptococcus alpha hemolytic	0	0	0	-0.0561798	0	0	-0.00702988	-0.00389105	0	0	0	0	0	0	0	0
	5	Streptococcus agalactiae	0	-0.00414079	-0.00390625	0	0.0819672	-0.00746269	-0.0316344	0	0	0	0	0	0	0	0	0
	6	Streptococcus beta hemolytic	0	0	0	0	-0.00983607	0.0895522	-0.00527241	0	0	0	0	0	0	0	-0.00211864	0
	7	Enterococcaceae	0	0	-0.046875	0	-0.042623	-0.0223881	0.0738137	-0.0311284	0	-0.00943396	-0.00118624	0	-0.00274725	0	-0.00847458	-0.00263158
	8	Aerococcaceae	0	0	0	0.0786517	0	-0.00746269	-0.0123023	0.0894942	-0.0135135	0	0	0	0	0	-0.00211864	0
	9	Lactobacillaceae	0	0	0	-0.0224719	0	0	0	-0.0350195	0.0337838	0	0	0	0	0	-0.00211864	-0.0236842
	10	Pseudomonadaceae	0	0	0	0.011236	-0.00655738	-0.0373134	-0.00175747	0	0	0.0707547	-0.0059312	-0.0176991	0	0.0243902	0	-0.00526316
	11	Enterobacteriaceae / Escherichia	0	0	0	-0.011236	0	0	-0.00702988	0	0	-0.0377358	0.0260973	-0.115044	-0.0384615	-0.109756	0	0
	12	Enterobacteriaceae / Citrobacter	0	0	0	0	0	0	-0.00175747	0	0	0	-0.0106762	0.168142	-0.00274725	-0.0243902	0	0
	13	Enterobacteriaceae KES	0	0	0	0	0	0	0	0	0	-0.0141509	-0.0059312	0	0.043956	0.0121951	0	0
	14	Morganellaceae	0	0	0	0	-0.00327869	0	0	0	0	-0.00471698	-0.00237248	-0.0353982	0	0.097561	0	0
	15	Candida albicans	0	-0.010352	-0.00390625	0	0	-0.00746269	0	0	0	0	0	0	0	0	0.0762712	-0.0578947
	16	Candida non albicans	0	-0.0124224	0	0	0	0	0	-0.0194553	-0.0202703	-0.00471698	0	0	0	0	-0.0233051	0.0842105
																											Fig.3d CONSTRUCTION:
		ONLY INCREMENT																				blue bar height								Post smoothing increment (percentage of GT-ID)
	1	Staphylococcus aureus (coagulase +)	0.00211416	0	0	0	0	0	0	0	0	0	0	0	0	0	0	0				0.00211416	0	0	0	0	0	0	0	0	0	0	0	0	0	0	0
	2	Staphylococcus coagulase negative (CNS)	0	0.0414079	0	0	0	0	0	0	0	0	0	0	0	0	0	0.00526316				0	0.0414079	0	0	0	0	0	0	0	0	0	0	0	0	0	0.00526316
	3	Staphylococcus saprophyticus	0	0	0.105469	0	0	0	0	0	0	0	0	0	0	0	0	0				0	0	0.105469	0	0	0	0	0	0	0	0	0	0	0	0	0
	4	Streptococcus alpha hemolytic	0	0	0	0	0	0	0	0	0	0	0	0	0	0	0	0				0	0	0	0	0	0	0	0	0	0	0	0	0	0	0	0
	5	Streptococcus agalactiae	0	0	0	0	0.0819672	0	0	0	0	0	0	0	0	0	0	0				0	0	0	0	0.0819672	0	0	0	0	0	0	0	0	0	0	0
	6	Streptococcus beta hemolytic	0	0	0	0	0	0.0895522	0	0	0	0	0	0	0	0	0	0				0	0	0	0	0	0.0895522	0	0	0	0	0	0	0	0	0	0
	7	Enterococcaceae	0	0	0	0	0	0	0.0738137	0	0	0	0	0	0	0	0	0				0	0	0	0	0	0	0.0738137	0	0	0	0	0	0	0	0	0
	8	Aerococcaceae	0	0	0	0.0786517	0	0	0	0.0894942	0	0	0	0	0	0	0	0				0	0	0	0.0786517	0	0	0	0.0894942	0	0	0	0	0	0	0	0
	9	Lactobacillaceae	0	0	0	0	0	0	0	0	0.0337838	0	0	0	0	0	0	0				0	0	0	0	0	0	0	0	0.0337838	0	0	0	0	0	0	0
	10	Pseudomonadaceae	0	0	0	0.011236	0	0	0	0	0	0.0707547	0	0	0	0.0243902	0	0				0	0	0	0.011236	0	0	0	0	0	0.0707547	0	0	0	0.0243902	0	0
	11	Enterobacteriaceae / Escherichia	0	0	0	0	0	0	0	0	0	0	0.0260973	0	0	0	0	0				0	0	0	0	0	0	0	0	0	0	0.0260973	0	0	0	0	0
	12	Enterobacteriaceae / Citrobacter	0	0	0	0	0	0	0	0	0	0	0	0.168142	0	0	0	0				0	0	0	0	0	0	0	0	0	0	0	0.168142	0	0	0	0
	13	Enterobacteriaceae KES	0	0	0	0	0	0	0	0	0	0	0	0	0.043956	0.0121951	0	0				0	0	0	0	0	0	0	0	0	0	0	0	0.043956	0.0121951	0	0
	14	Morganellaceae	0	0	0	0	0	0	0	0	0	0	0	0	0	0.097561	0	0				0	0	0	0	0	0	0	0	0	0	0	0	0	0.097561	0	0
	15	Candida albicans	0	0	0	0	0	0	0	0	0	0	0	0	0	0	0.0762712	0				0	0	0	0	0	0	0	0	0	0	0	0	0	0	0.0762712	0
	16	Candida non albicans	0	0	0	0	0	0	0	0	0	0	0	0	0	0	0	0.0842105				0	0	0	0	0	0	0	0	0	0	0	0	0	0	0	0.0842105
		ONLY DECREMENT																				pink bar height								Post smoothing decrement (percentage of GT-ID)
	1	Staphylococcus aureus (coagulase +)	0	0.00828157	0.015625	0	0	0.00746269	0	0	0	0	0	0	0	0	0	0				0	0.00828157	0.015625	0	0	0.00746269	0	0	0	0	0	0	0	0	0	0
	2	Staphylococcus coagulase negative (CNS)	0	0	0.0351562	0	0.0196721	0	0.00702988	0	0	0	0	0	0	0	0.0381356	0				0	0	0.0351562	0	0.0196721	0	0.00702988	0	0	0	0	0	0	0	0.0381356	0
	3	Staphylococcus saprophyticus	0.00211416	0.00621118	0	0	0	0	0	0	0	0	0	0	0	0	0	0				0.00211416	0.00621118	0	0	0	0	0	0	0	0	0	0	0	0	0	0
	4	Streptococcus alpha hemolytic	0	0	0	0.0561798	0	0	0.00702988	0.00389105	0	0	0	0	0	0	0	0				0	0	0	0.0561798	0	0	0.00702988	0.00389105	0	0	0	0	0	0	0	0
	5	Streptococcus agalactiae	0	0.00414079	0.00390625	0	0	0.00746269	0.0316344	0	0	0	0	0	0	0	0	0				0	0.00414079	0.00390625	0	0	0.00746269	0.0316344	0	0	0	0	0	0	0	0	0
	6	Streptococcus beta hemolytic	0	0	0	0	0.00983607	0	0.00527241	0	0	0	0	0	0	0	0.00211864	0				0	0	0	0	0.00983607	0	0.00527241	0	0	0	0	0	0	0	0.00211864	0
	7	Enterococcaceae	0	0	0.046875	0	0.042623	0.0223881	0	0.0311284	0	0.00943396	0.00118624	0	0.00274725	0	0.00847458	0.00263158				0	0	0.046875	0	0.042623	0.0223881	0	0.0311284	0	0.00943396	0.00118624	0	0.00274725	0	0.00847458	0.00263158
	8	Aerococcaceae	0	0	0	0	0	0.00746269	0.0123023	0	0.0135135	0	0	0	0	0	0.00211864	0				0	0	0	0	0	0.00746269	0.0123023	0	0.0135135	0	0	0	0	0	0.00211864	0
	9	Lactobacillaceae	0	0	0	0.0224719	0	0	0	0.0350195	0	0	0	0	0	0	0.00211864	0.0236842				0	0	0	0.0224719	0	0	0	0.0350195	0	0	0	0	0	0	0.00211864	0.0236842
	10	Pseudomonadaceae	0	0	0	0	0.00655738	0.0373134	0.00175747	0	0	0	0.0059312	0.0176991	0	0	0	0.00526316				0	0	0	0	0.00655738	0.0373134	0.00175747	0	0	0	0.0059312	0.0176991	0	0	0	0.00526316
	11	Enterobacteriaceae / Escherichia	0	0	0	0.011236	0	0	0.00702988	0	0	0.0377358	0	0.115044	0.0384615	0.109756	0	0				0	0	0	0.011236	0	0	0.00702988	0	0	0.0377358	0	0.115044	0.0384615	0.109756	0	0
	12	Enterobacteriaceae / Citrobacter	0	0	0	0	0	0	0.00175747	0	0	0	0.0106762	0	0.00274725	0.0243902	0	0				0	0	0	0	0	0	0.00175747	0	0	0	0.0106762	0	0.00274725	0.0243902	0	0
	13	Enterobacteriaceae KES	0	0	0	0	0	0	0	0	0	0.0141509	0.0059312	0	0	0	0	0				0	0	0	0	0	0	0	0	0	0.0141509	0.0059312	0	0	0	0	0
	14	Morganellaceae	0	0	0	0	0.00327869	0	0	0	0	0.00471698	0.00237248	0.0353982	0	0	0	0				0	0	0	0	0.00327869	0	0	0	0	0.00471698	0.00237248	0.0353982	0	0	0	0
	15	Candida albicans	0	0.010352	0.00390625	0	0	0.00746269	0	0	0	0	0	0	0	0	0	0.0578947				0	0.010352	0.00390625	0	0	0.00746269	0	0	0	0	0	0	0	0	0	0.0578947
	16	Candida non albicans	0	0.0124224	0	0	0	0	0	0.0194553	0.0202703	0.00471698	0	0	0	0	0.0233051	0				0	0.0124224	0	0	0	0	0	0.0194553	0.0202703	0.00471698	0	0	0	0	0.0233051	0
		GREEN BAR FOR GRAPH																				green bar height								PRE (or POST) smoothing value (percentage of GT-ID)
	1	Staphylococcus aureus (coagulase +)	0.995772	0	0	0	0	0.00746269	0	0	0	0	0	0	0	0	0	0				0.995772	0	0	0	0	0.00746269	0	0	0	0	0	0	0	0	0	0
	2	Staphylococcus coagulase negative (CNS)	0	0.954451	0.191406	0	0.00655738	0.00746269	0.00175747	0	0	0	0	0	0	0	0	0.0157895				0	0.954451	0.191406	0	0.00655738	0.00746269	0.00175747	0	0	0	0	0	0	0	0	0.0157895
	3	Staphylococcus saprophyticus	0	0	0.703125	0	0	0	0	0	0	0	0	0	0.00274725	0	0	0				0	0	0.703125	0	0	0	0	0	0	0	0	0	0.00274725	0	0	0
	4	Streptococcus alpha hemolytic	0	0	0	0.539326	0	0	0	0	0	0	0	0	0	0	0	0				0	0	0	0.539326	0	0	0	0	0	0	0	0	0	0	0	0
	5	Streptococcus agalactiae	0	0.00207039	0	0	0.865574	0	0.0210896	0	0	0	0	0.00884956	0.00824176	0	0	0				0	0.00207039	0	0	0.865574	0	0.0210896	0	0	0	0	0.00884956	0.00824176	0	0	0
	6	Streptococcus beta hemolytic	0.00211416	0	0	0	0	0.850746	0	0	0	0	0	0	0	0	0	0				0.00211416	0	0	0	0	0.850746	0	0	0	0	0	0	0	0	0	0
	7	Enterococcaceae	0	0.00207039	0	0	0.0459016	0.0149254	0.880492	0	0	0	0	0	0.00274725	0	0.00423729	0				0	0.00207039	0	0	0.0459016	0.0149254	0.880492	0	0	0	0	0	0.00274725	0	0.00423729	0
	8	Aerococcaceae	0	0	0	0.157303	0	0	0	0.875486	0.135135	0	0	0	0	0	0	0.00263158				0	0	0	0.157303	0	0	0	0.875486	0.135135	0	0	0	0	0	0	0.00263158
	9	Lactobacillaceae	0	0	0	0	0	0.00746269	0.0228471	0.0350195	0.831081	0	0	0	0	0	0	0.0552632				0	0	0	0	0	0.00746269	0.0228471	0.0350195	0.831081	0	0	0	0	0	0	0.0552632
	10	Pseudomonadaceae	0	0	0	0.213483	0	0	0	0	0	0.674528	0.0059312	0	0	0.0487805	0	0				0	0	0	0.213483	0	0	0	0	0	0.674528	0.0059312	0	0	0.0487805	0	0
	11	Enterobacteriaceae / Escherichia	0	0	0	0	0	0.0223881	0	0	0	0.254717	0.934757	0.079646	0.0961538	0.158537	0	0				0	0	0	0	0	0.0223881	0	0	0	0.254717	0.934757	0.079646	0.0961538	0.158537	0	0
	12	Enterobacteriaceae / Citrobacter	0	0	0	0	0	0	0	0	0	0	0.00474496	0.743363	0	0	0	0				0	0	0	0	0	0	0	0	0	0	0.00474496	0.743363	0	0	0	0
	13	Enterobacteriaceae KES	0	0	0	0	0	0	0	0	0	0	0.0284698	0	0.846154	0.0487805	0	0				0	0	0	0	0	0	0	0	0	0	0.0284698	0	0.846154	0.0487805	0	0
	14	Morganellaceae	0	0	0	0	0	0	0	0	0	0	0	0	0	0.609756	0	0				0	0	0	0	0	0	0	0	0	0	0	0	0	0.609756	0	0
	15	Candida albicans	0	0	0	0	0	0	0	0	0	0	0	0	0	0	0.917373	0.00526316				0	0	0	0	0	0	0	0	0	0	0	0	0	0	0.917373	0.00526316
	16	Candida non albicans	0	0	0	0	0	0	0	0	0	0	0	0	0	0	0.00211864	0.831579				0	0	0	0	0	0	0	0	0	0	0	0	0	0	0.00211864	0.831579
				NB: if increment-> green bar correspond to PRE-smoothing value
				NB: if decrement-> green bar correspond to POST-smoothing value

## Sheet: Figure_4
Fig.4				Values of pIDv for each good colony and for grouped species referred to PLATE2 of Fig. 4. (Table I)
						Top-1		Top-2		Top-3
		Table I		colony	1		2		3			PLATE 2: single colonies presumptive identification scores (pIDv)
				1	K.oxytoca	0.9991	K.pneumoniae:	0.0008	E.cloacae:	0.0001
				2	K.oxytoca	0.7754	E. aerogenes:	0.2067	K.pneumoniae:	0.0126
				3	K.oxytoca	0.9111	E.cloacae:	0.0446	K.pneumoniae:	0.0439
				4	K.oxytoca	0.6104	K.pneumoniae:	0.38098	E.cloacae:	0.0042
				5	K.oxytoca	0.9974	K.pneumoniae:	0.0024	E.cloacae:	0.0001
				6	K.pneumoniae:	0.8237	K.oxytoca:	0.1356	E.coli:	0.0274
				7	P.aeruginosa:	0.7192	E.coli:	0.2355	C.freundii:	0.0427
				8	C.freundii:	0.5966	E.coli:	0.355	P.aeruginosa:	0.0435
				group	1		2		3			PLATE 2: groups of colonies presumptive identification scores (pIDv)
				I	K.oxytoca	0.7382	K.pneumoniae:	0.2107	E. aerogenes:	0.0357
				II	P.aeruginosa:	0.3813	C.freundii:	0.3196	E.coli:	0.2953
	Fig.4i	3D representation of the first 3 entries (Top-1 ID, Top-2 ID and Top-3 ID) of the level 2 pIDv for each good colony of P2 (different colours indicate different species) and anticipated indication of following grouping I and II
												Fig.4g
										K.oxytoca
										K.pneumoniae
										P.aeruginosa
										C.freundii
										E. aerogenes
										E.cloacae
										E.coli
	Fig.4j	the same 3D representation for grouped species operated in level 3
